# Supplementary material for: The Effect of Prebiotics and Probiotics on Levels of Depression, Anxiety, and Cognitive Function: A Meta‐Analysis of Randomized Clinical Trials
Source: Brain Behav. 2025 Mar 4;15(3):e70401. doi: 10.1002/brb3.70401 (PMC11879892; doi:10.1002/brb3.70401)
Supplement: Supplementary file 2 — Supporting Information [file BRB3-15-e70401-s001.xlsx]

## Sheet: dep
id	study	year	isample	imean	isd	csample	cmean	csd	assess	type	time
	Hyuk Joo Lee	2021	63	18	6.9	59	18.6	6.5	BDI	Probiotic	8
	Ruizhe Zhu	2023	30	8	4	30	14	2	HADS	Probiotic	3
	Kylie E. Walden	2023	35	22	4.2	35	23	5.3	BDI	Probiotic	6
	Jalal Moludi	2022	24	13.37	7.14	24	23.87	13.71	BDI	Probiotic	8
	Jalal Moludi	2022	24	18.28	10.5	24	23.87	13.71	BDI	Prebiotic	8
	Jalal Moludi	2022	24	12.6	6.21	24	23.87	13.71	BDI	Probiotic+Prebiotic	8
	Sanna M. M¨akel¨a	2023	93	3.19	0.47	97	2.01	0.36	DASS-21	Probiotic	1.4
	Sanna M. M¨akel¨a	2023	93	1.36	0.22	97	1.07	0.22	HADS	Probiotic	1.4
	mehrnaz shafie	2022	33	2.78	2.39	33	3.21	2.1	DASS	Probiotic	6
	mehrnaz shafie	2022	30	2.23	1.85	30	2.56	2.07	GCS	Probiotic	6
	Cory I. Wasser	2023	23	8.84	4.63	18	8.1	4.53	CESD-R	Probiotic	6
	Chahwan	2019	34	18.5	12.4	37	19.42	12.4	BDI	Probiotic	8
	Freijy	2023	23	3.25	2.92	25	4.24	7.26	BDI	Probiotic	8
	Gawlik-Kotelnicka	2023	26	20.12	5.38	22	17.7	4.08	MADRS	Probiotic	8
	Haghighat	2021	23	15.75	2.28	19	17.54	1.92	BDI	Probiotic	12
	Haghighat	2021	23	15.34	1.93	19	17.54	1.92	BDI	Synbiotic	12
	Haghighat	2021	25	7.68	1.9	25	8.29	2	HADS	Probiotic	12
	Ho	2021	21	13.81	9.46	19	11.21	6.69	BDI-II	Probiotic	4
	Hulkkonen	2021	64	4.86	3.63	67	4.18	4.59	EPDS	Probiotic	24
	Jamilian	2018	30	14.4	3.7	30	15.3	4.7	BDI	Probiotic	12
	Kim	2021	27	6.41	5.35	26	6.15	5.72	GDS	Probiotic	12
	Ostadmohammadi	2019	30	11.9	3.4	30	13.2	3.7	BDI	Probiotic	12
	Mahboobi	2022	39	14.65	11.54	35	15.31	12.75	BDI	Probiotic	9
	Sun	2022	36	39.27	4.28	24	46.72	4.02	SDS	Probiotic	24
	Papalini	2019	29	1.78	0.39	29	2.24	0.58	BDI	Probiotic	4
	Ostlund-Lagerstrom	2016	140	0.04	2.2	146	-0.01	2.8	HADS	Probiotic	12
	Nikolova	2023	24	8.83	4.28	25	11.09	3.22	HAMD	Probiotic	8
	Nikolova	2023	24	25.04	11.68	25	29.64	9.31	IDS	Probiotic	8
	Sun	2022	45	6.63	4.26	29	8.56	4.98	HAMD	Probiotic	12
	Nishida	2014	31	7	0.8	29	6.7	0.7	HADS	Probiotic	24
	Quero	2021	14	0.96	1.02	13	4.2	2.7	BDI	Synbiotic	4
	Ma	2018	20	3.66	3.22	33	2.64	2.39	HADS	Probiotic	12
	Romijn	2017	40	19.3	8.9	39	17.6	9.5	MADRS	Probiotic	8
	Romijn	2017	40	8.5	5.5	39	8	4.8	QIDS	Probiotic	8
	Mutoh	2023	15	32.7	5.7	15	32.9	4.6	SDS	Probiotic	6
	Sanchez	2017	45	2.9	5.08	48	5.2	5.34	BDI	Probiotic	24
	Rudzki	2018	30	6.03	3.68	30	10	7.54	HAMD	Probiotic	8
	Steenbergen	2015	20	33.35	3.51	20	42.3	3.51	LEIDS-r	Probiotic	4
	Steenbergen	2015	20	7.25	1.19	20	9.1	1.19	BDI	Probiotic	4
	Slykerman	2017	193	7.7	5.4	187	9	6	EPDS	Probiotic

## Sheet: anx
id	study	year	isample	imean	isd	csample	cmean	csd	assess	type	time
	Hyuk Joo Lee	2021	63	11.05	7.48	59	12.03	7.9	BAI	Probiotic	8
	Ruizhe Zhu	2023	30	10.57	3.43	30	15.3	3.71	HAMA-14	Probiotic	3
	Hui YANG	2016	10	10.22	3.75	10	28.63	6.99	HAMA	Probiotic	2
	Kylie E. Walden	2023	35	21.94	4.2	35	23.09	5.33	STAI	Probiotic	9
	N. Mutoh	2023	28	40.3	1.9	27	42.5	2	STAI	Probiotic	5
	Jalal Moludi	2022	24	26.76	19.41	24	37.95	15.59	STAI-Y state	Probiotic	8
	Jalal Moludi	2022	24	26.08	19.43	24	38.22	38.91	STAI-Y trait	Probiotic	8
	Jalal Moludi	2022	24	26.76	19.41	24	32.22	38.25	STAI-Y state	prebiotic	8
	Jalal Moludi	2022	24	26.08	19.43	24	35.5	38.29	STAI-Y trait	prebiotic	8
	Jalal Moludi	2022	24	26.76	19.41	24	16.65	16.18	STAI-Y state	prebiotic + probiotic	8
	Jalal Moludi	2022	24	26.08	19.43	24	15.6	5.9	STAI-Y trait	prebiotic + probiotic	8
	Sanna M. M¨akel¨a	2023	93	29.26	0.93	97	27.45	0.64	STAI-state	Probiotic	1.4
	Sanna M. M¨akel¨a	2023	93	2.11	0.39	97	1.34	0.22	DASS-21	Probiotic	1.4
	Sanna M. M¨akel¨a	2023	93	3	0.27	97	2.6	0.25	HADS	Probiotic	1.4
	mehrnaz shafie	2022	33	3.36	2.57	33	2.96	2.55	DASS	Probiotic	6
	mehrnaz shafie	2022	30	1.7	1.7	30	2.56	1.55	GCS	prebiotic	6
	Akhgarjand	2022	30	6.97	1.15	30	12	2.81	GAD-7	Probiotic	12
	Badrfam	2024	33	8.5	1.2	32	9.6	1.2	BAI	Probiotic	8
	Baião	2023	25	40.2	10.75	26	46.92	13.53	STAI-S	Probiotic	4
	Chahwan	2019	34	11.82	11.19	37	14.16	11.4	BAI	Probiotic	8
	Eskandarzadeh	2021	24	19.27	11.89	24	22	10.51	BAI	Probiotic	8
	Freijy	2023	23	3.29	2.56	25	5.76	3.89	BAI	Probiotic	8
	Freijy	2023	22	2.41	1.99	25	5.54	3.93	BAI	prebiotic	8
	Freijy	2023	22	4.04	4.35	25	5.63	3.85	BAI	Synbiotic	8
	Gawlik-Kotelnicka	2023	26	16.59	7.98	22	14.83	6.85	DASS	Probiotic	8
	Haghighat	2021	23	15.1	2.9	19	17.1	2.25	BAI	Probiotic	12
	Haghighat	2021	23	14.85	2.4	19	17.1	2.25	BAI	Synbiotic	12
	Haghighat	2021	25	6.9	1.4	25	7.13	1.3	HADS	Probiotic	12
	Haghighat	2021	25	6.73	1.34	25	7.17	1.5	HADS	Synbiotic	12
	Ho	2021	21	48.65	12.17	19	48.39	10.45	STAI	Probiotic	4
	Hulkkonen	2021	64	2.15	3	67	2.96	5.75	SCL-90	Probiotic	24
	Jamilian	2018	30	82.5	10.9	30	85.1	12.9	DASS	Probiotic	12
	Takada	2017	48	34.25	2.56	46	35.62	2.38	STAI	Probiotic	11
	Sun	2022	36	38.38	4.06	24	42.1	3.51	SAD	Probiotic	24
	Ostlund-Lagerstrom	2016	140	-0.22	2.7	146	-0.06	3	HADS	Probiotic	12
	Nikolova	2023	24	8.17	4.68	25	10.95	4.48	HAMA	Probiotic	8
	Nikolova	2023	24	7.63	4.77	25	9.48	5.18	GAD	Probiotic	8
	Sun	2022	45	11.17	5.94	29	13.85	5.28	HAMA	Probiotic	12
	Nishida	2014	31	45.9	1.7	29	43.4	2.2	STAI	Probiotic	24
	Nishida	2014	31	5.5	0.6	29	5.6	0.7	HADS	Probiotic	24
	Salleh	2021	15	22.27	2.4	15	26.33	2.5	CSAI	Probiotic	6
	Quero	2021	14	26.78	5.07	13	30.23	3.29	STAI	Synbiotic	4
	Ma	2018	20	3.39	5.56	33	3	4.79	HADS	Probiotic	12
	Venkataraman	2022	36	39.78	7.61	38	49.89	7.02	STAI	Probiotic	4
	Mutoh	2023	15	43.95	9.58	15	43.15	12.11	STAI	Probiotic	6
	Sanchez	2017	45	29.2	11.3	48	32.65	10.2	STAI	Probiotic	24
	Tran	2019	57	7.65	8.3	11	6.2	10.56	BAI	Probiotic	4
	Tran	2019	57	45.95	12.26	11	47.64	12.64	ACQ	Probiotic	4
	Srivastava	2024	64	26.99	5.15	66	31.18	5.84	STAI	Probiotic	12
	Srivastava	2024	67	26.59	6.67	66	31.18	5.84	STAI	Postbiotic	12
	Patterson	2020	55	35.18	8.38	58	35.33	8.37	STAI	Probiotic	5
	Patterson	2020	55	4.75	4.39	58	6.33	7.26	BAI	Probiotic	5
	Steenbergen	2015	20	9.95	1.56	20	11.21	1.69	BAI	Probiotic	4
	Slykerman	2017	193	12	4	187	13	4.3	STAI	Probiotic

## Sheet: cog
id	study	year	isample	imean	isd	csample	cmean	csd	assess	type	time
	Jinzhong Xiao	2020	40	47.9	13.4	39	38.3	13	RBANS	Probiotic	16
	Mary Ni Lochlainn	2024	36	0.59	0.68	36	0.18	0.6	CANTAB	Prebiotic	12
	Aida Mohammadi	2024	34	22.58	3.6	35	21.69	5.5	MoCA	Probiotic + vit D	12
	Akbari	2016	30	10.57	1.64	30	8	1.08	MMSE	Probiotic	12
	Akhgarjand	2022	30	18.1	4.45	30	13.77	3.38	MMSE	Probiotic	12
	Asaoka	2022	55	27.08	2.42	60	27.25	2.38	MMSE	Probiotic	24
	Hsu	2023	16	18.9	4.8	16	21.4	4.4	MMSE	Probiotic	12
	Hsu	2023	16	26.2	10.8	16	21.6	7.7	ADAS-Cog	Probiotic	12
	Shi	2023	25	221.72	16.2	25	201.96	17.14	RBANS	Probiotic	8
	Mahboobi	2022	39	26.12	2.66	35	26.15	2.88	MoCA	Probiotic	9
	Sun	2022	45	26.63	3.75	29	25.88	4.41	MMSE	Probiotic	12
	Sanborn	2020	77	52.78	8.6	68	50.53	6.63	NIH	Probiotic	12
	Tamtaji	2019	27	10.9	3.8	26	9.1	4.4	MMSE	Probiotic	12
