# Supplementary material for: The Effect of Prebiotics and Probiotics on Levels of Depression, Anxiety, and Cognitive Function: A Meta‐Analysis of Randomized Clinical Trials
Source: Brain Behav. 2025 Mar 4;15(3):e70401. doi: 10.1002/brb3.70401 (PMC11879892; doi:10.1002/brb3.70401)
Supplement: Supplementary file 3 — Supporting Information [file BRB3-15-e70401-s005.xlsm]

## Sheet: Intro
							V9 update:
							*Add a new button in Summary tab to synchronize results between Results and Summary tabs
							V8 update:
							*Added judgement-level comment in the summary table
							*Removed "Double click on this column…" label in the comments after enter
							*Corrected spelling mistakes

## Sheet: Results
Basic information													Domain 1. Randomization process										Domain 2. Deviations from intended interventions																		Domain 3. Mising outcome data
Time	Unique ID	Assessor	Study ID	Reference	Experimental	Comparator	Outcome	Results	Aim	Effect of adhering to intervention?	Weight	Sources	1.1	1.2	Note for 1.1&1.2	1.3	Note for 1.3	1.0 Algorithm result	1.0 Assessor's Judgement	1.0 General note	1.0 Optional Question	1.0 Note for optional question	2.1	2.2	Note for 2.1&2.2	2.3	Note for 2.3	2.4	Note for 2.4	2.5	Note for 2.5	2.6	Note for 2.6	2.7	Note for 2.7	2.0 Algorithm result	2.0 Assessor's Judgement	2.0 General Notes	2.0 Optional Question	2.0 Note for optional question	3.1	Note for 3.1	3.2	Note for 3.2	3.3	Note for 3.3&3.4	3.4	Note for 3.4 (not use)	3.0 Algorithm result
2024/05/23 18.59	1		Akbari						assignment to intervention (the 'intention-to-treat' effect)	NA	1	Journal article(s)	Y	Y		N		Low	Low				N	PN		NA		NA		NA		PY		NA		Low	Low				Y		NA		NA		NA		Low
2024/05/23 19.00	2		Akhgarjand						assignment to intervention (the 'intention-to-treat' effect)	NA	1		Y	PY		PN		Low	Low				PY	PY		PN		NA		NA		PY		NA		Low	Low				PY		NA		NA		NA		Low
2024/05/23 19.08	3		Asaoka						assignment to intervention (the 'intention-to-treat' effect)	NA	1		Y	Y		N		Low	Low				N	N		NA		NA		NA		PY		NA		Low	Low				PY		NA		NA		NA		Low
2024/05/23 19.27	4		Badrfam						assignment to intervention (the 'intention-to-treat' effect)	NA	1		PY	PY		PN		Low	Low				Y	Y		PN		NA		NA		PY		NA		Low	Low				PN		PY		NA		NA		Low
2024/05/23 19.19	5		Baião						assignment to intervention (the 'intention-to-treat' effect)	NA	1		PY	PY		N		Low	Low				PY	PY		PN		NA		NA		PY		NA		Low	Low				Y		NA		NA		NA		Low
2024/05/23 19.19	6		Chahwan						assignment to intervention (the 'intention-to-treat' effect)	NA	1		Y	Y		N		Low	Low				Y	Y		PN		NA		NA		Y		NA		Low	Low				Y		NA		NA		NA		Low
2024/05/23 19.20	7		Eskandarzadeh						assignment to intervention (the 'intention-to-treat' effect)	NA	1		Y	Y		NI		Low	Low				Y	PY		PN		NA		NA		Y		NA		Low	Low				PY		NA		NA		NA		Low
2024/05/23 19.20	8		Freijy						assignment to intervention (the 'intention-to-treat' effect)	NA	1		Y	PY		N		Low	Low				Y	Y		PN		NA		NA		PY		NA		Low	Low				Y		NA		NA		NA		Low
2024/05/23 19.20	9		Gawlik-Kotelnicka						assignment to intervention (the 'intention-to-treat' effect)	NA	1		Y	PY		PN		Low	Low				Y	PY		N		NA		NA		Y		NA		Low	Low				Y		NA		NA		NA		Low
2024/05/23 19.20	10		Haghighat						assignment to intervention (the 'intention-to-treat' effect)	NA	1		Y	Y		N		Low	Low				Y	PN		PN		NA		NA		Y		NA		Low	Low				PY		NA		NA		NA		Low
2024/05/23 19.20	11		Haghighat						assignment to intervention (the 'intention-to-treat' effect)	NA	1		Y	Y		N		Low	Low				Y	PY		PN		NA		NA		Y		NA		Low	Low				Y		NA		NA		NA		Low
2024/05/23 19.21	12		Ho						assignment to intervention (the 'intention-to-treat' effect)	NA	1		Y	PY		PN		Low	Low				Y	PY		PN		NA		NA		Y		NA		Low	Low				Y		NA		NA		NA		Low
2024/05/23 19.22	13		Hsu						assignment to intervention (the 'intention-to-treat' effect)	NA	1		Y	Y		N		Low	Low				PY	Y		PN		NA		NA		Y		NA		Low	Low				Y		NA		NA		NA		Low
2024/05/23 19.23	14		Hulkkonen						assignment to intervention (the 'intention-to-treat' effect)	NA	1		Y	PY		PN		Low	Low				PY	PY		PN		NA		NA		PY		NA		Low	Low				Y		NA		NA		NA		Low
2024/05/23 19.23	15		Jamilian						assignment to intervention (the 'intention-to-treat' effect)	NA	1		Y	PY		N		Low	Low				Y	PY		PN		NA		NA		PY		NA		Low	Low				PY		NA		NA		NA		Low
2024/05/23 19.23	16		Kim						assignment to intervention (the 'intention-to-treat' effect)	NA	1		Y	PY		PN		Low	Low				N	N		NA		NA		NA		Y		NA		Low	Low				PY		NA		NA		NA		Low
[truncated: 35 more columns]

## Sheet: Summary
Unique ID	Reviewer	Study ID	Reference	Experimental	Comparator	Outcome	Result	Aim	Effect of adhering to intervention?	Weight	Randomization process	Comment for randomization process	Deviations from intended interventions	Comment for deviations from intended interventions	Missing outcome data	Comment for missing outcome data	Measurement of the outcome	Comment for measurement of the outcome	Selection of the reported result	Comment for selection of the reported result	Overall Bias	Comment for overall bias					Randomization process	Deviations from intended interventions	Mising outcome data	Measurement of the outcome	Selection of the reported result	Overall Bias
1		Akbari						assignment to intervention (the 'intention-to-treat' effect)	NA	1	Low		Low		Low		Low		Low		Low					Assignment to intervention (the 'intention-to-treat' effect)
2		Akhgarjand						assignment to intervention (the 'intention-to-treat' effect)	NA	1	Low		Low		Low		Low		Low		Low					Total number of study = 16
3		Asaoka						assignment to intervention (the 'intention-to-treat' effect)	NA	1	Low		Low		Low		Some concerns		Low		Some concerns					Low risk	100	100	100	93.8	81.3	68.8
4		Badrfam						assignment to intervention (the 'intention-to-treat' effect)	NA	1	Low		Low		Low		Low		Low		Some concerns					Some concerns	0	0	0	6.3	18.8	31.3
5		Baião						assignment to intervention (the 'intention-to-treat' effect)	NA	1	Low		Low		Low		Low		Low		Low					High risk	0	0	0	0	0	0
6		Chahwan						assignment to intervention (the 'intention-to-treat' effect)	NA	1	Low		Low		Low		Low		Low		Low					Adhering to intervention (the 'per-protocol' effect)
7		Eskandarzadeh						assignment to intervention (the 'intention-to-treat' effect)	NA	1	Low		Low		Low		Low		Low		Low					Total number of study = 0
8		Freijy						assignment to intervention (the 'intention-to-treat' effect)	NA	1	Low		Low		Low		Low		Some concerns		Some concerns					Low risk
9		Gawlik-Kotelnicka						assignment to intervention (the 'intention-to-treat' effect)	NA	1	Low		Low		Low		Low		Low		Low					Some concerns
10		Haghighat						assignment to intervention (the 'intention-to-treat' effect)	NA	1	Low		Low		Low		Low		Low		Low					High risk
11		Haghighat						assignment to intervention (the 'intention-to-treat' effect)	NA	1	Low		Low		Low		Low		Low		Low
12		Ho						assignment to intervention (the 'intention-to-treat' effect)	NA	1	Low		Low		Low		Low		Some concerns		Some concerns
13		Hsu						assignment to intervention (the 'intention-to-treat' effect)	NA	1	Low		Low		Low		Low		Some concerns		Some concerns
14		Hulkkonen						assignment to intervention (the 'intention-to-treat' effect)	NA	1	Low		Low		Low		Low		Low		Low
15		Jamilian						assignment to intervention (the 'intention-to-treat' effect)	NA	1	Low		Low		Low		Low		Low		Low
16		Kim						assignment to intervention (the 'intention-to-treat' effect)	NA	1	Low		Low		Low		Low		Low		Low

## Sheet: Figure (ITT)
Intention-to-treat	Unique ID	Study ID	D1	D2	D3	D4	D5	overall
	1	Akbari									Low risk
	2	Akhgarjand									Some concerns
	3	Asaoka									High risk
	4	Badrfam
	5	Baião								D1	Randomisation process
	6	Chahwan								D2	Deviations from the intended interventions
	7	Eskandarzadeh								D3	Missing outcome data
	8	Freijy								D4	Measurement of the outcome
	9	Gawlik-Kotelnicka								D5	Selection of the reported result
	10	Haghighat
	11	Haghighat
	12	Ho
	13	Hsu
	14	Hulkkonen
	15	Jamilian
	16	Kim

## Sheet: Figure (PP)
Per-protocol	Unique ID	Study ID	Experimental	Comparator	Outcome	Weight	D1	D2	D3	D4	D5	Overall

## Sheet: Print (ITT)
Unique ID	1	Study ID	Akbari	Assessor
Ref or Label		Aim	assignment to intervention (the 'intention-to-treat' effect)
Experimental		Comparator		Source	Journal article(s)
Outcome		Results		Weight	1
Domain	Signalling question			Response	Comments
Bias arising from the randomization process	1.1 Was the allocation sequence random?			Y
	1.2 Was the allocation sequence concealed until participants were enrolled and assigned to interventions?			Y
	1.3 Did baseline differences between intervention groups suggest a problem with the randomization process?			N
	Risk of bias judgement			Low
Bias due to deviations from intended interventions	2.1.Were participants aware of their assigned intervention during the trial?			N
	2.2.Were carers and people delivering the interventions aware of participants' assigned intervention during the trial?			PN
	2.3. If Y/PY/NI to 2.1 or 2.2: Were there deviations from the intended intervention that arose because of the experimental context?			NA
	2.4 If Y/PY to 2.3: Were these deviations likely to have affected the outcome?			NA
	2.5. If Y/PY/NI to 2.4: Were these deviations from intended intervention balanced between groups?			NA
	2.6 Was an appropriate analysis used to estimate the effect of assignment to intervention?			PY
	2.7 If N/PN/NI to 2.6: Was there potential for a substantial impact (on the result) of the failure to analyse participants in the group to which they were randomized?			NA
	Risk of bias judgement			Low
Bias due to missing outcome data	3.1 Were data for this outcome available for all, or nearly all, participants randomized?			Y
	3.2 If N/PN/NI to 3.1: Is there evidence that result was not biased by missing outcome data?			NA
	3.3 If N/PN to 3.2: Could missingness in the outcome depend on its true value?			NA
	3.4 If Y/PY/NI to 3.3: Is it likely that missingness in the outcome depended on its true value?			NA
	Risk of bias judgement			Low
Bias in measurement of the outcome	4.1 Was the method of measuring the outcome inappropriate?			PN
	4.2 Could measurement or ascertainment of the outcome have differed between intervention groups?			N
	4.3 Were outcome assessors aware of the intervention received by study participants?			PN
	4.4 If Y/PY/NI to 4.3: Could assessment of the outcome have been influenced by knowledge of intervention received?			NA
	4.5 If Y/PY/NI to 4.4: Is it likely that assessment of the outcome was influenced by knowledge of intervention received?			NA
	Risk of bias judgement			Low
Bias in selection of the reported result	5.1 Were the data that produced this result analysed in accordance with a pre-specified analysis plan that was finalized before unblinded outcome data were available for analysis?			Y
	5.2 ... multiple eligible outcome measurements (e.g. scales, definitions, time points) within the outcome domain?			PN
	5.3 ... multiple eligible analyses of the data?			N
	Risk of bias judgement			Low
Overall bias	Risk of bias judgement			Low
Unique ID	2	Study ID	Akhgarjand	Assessor
Ref or Label		Aim	assignment to intervention (the 'intention-to-treat' effect)
Experimental		Comparator		Source
Outcome		Results		Weight	1
Domain	Signalling question			Response	Comments
Bias arising from the randomization process	1.1 Was the allocation sequence random?			Y
	1.2 Was the allocation sequence concealed until participants were enrolled and assigned to interventions?			PY
	1.3 Did baseline differences between intervention groups suggest a problem with the randomization process?			PN
	Risk of bias judgement			Low
Bias due to deviations from intended interventions	2.1.Were participants aware of their assigned intervention during the trial?			PY
	2.2.Were carers and people delivering the interventions aware of participants' assigned intervention during the trial?			PY
	2.3. If Y/PY/NI to 2.1 or 2.2: Were there deviations from the intended intervention that arose because of the experimental context?			PN
	2.4 If Y/PY to 2.3: Were these deviations likely to have affected the outcome?			NA
	2.5. If Y/PY/NI to 2.4: Were these deviations from intended intervention balanced between groups?			NA
	2.6 Was an appropriate analysis used to estimate the effect of assignment to intervention?			PY
	2.7 If N/PN/NI to 2.6: Was there potential for a substantial impact (on the result) of the failure to analyse participants in the group to which they were randomized?			NA
	Risk of bias judgement			Low
Bias due to missing outcome data	3.1 Were data for this outcome available for all, or nearly all, participants randomized?			PY
	3.2 If N/PN/NI to 3.1: Is there evidence that result was not biased by missing outcome data?			NA
	3.3 If N/PN to 3.2: Could missingness in the outcome depend on its true value?			NA
	3.4 If Y/PY/NI to 3.3: Is it likely that missingness in the outcome depended on its true value?			NA
	Risk of bias judgement			Low
Bias in measurement of the outcome	4.1 Was the method of measuring the outcome inappropriate?			PN
	4.2 Could measurement or ascertainment of the outcome have differed between intervention groups?			N
	4.3 Were outcome assessors aware of the intervention received by study participants?			PY
	4.4 If Y/PY/NI to 4.3: Could assessment of the outcome have been influenced by knowledge of intervention received?			PN
	4.5 If Y/PY/NI to 4.4: Is it likely that assessment of the outcome was influenced by knowledge of intervention received?			NA
	Risk of bias judgement			Low
Bias in selection of the reported result	5.1 Were the data that produced this result analysed in accordance with a pre-specified analysis plan that was finalized before unblinded outcome data were available for analysis?			Y
	5.2 ... multiple eligible outcome measurements (e.g. scales, definitions, time points) within the outcome domain?			PN
	5.3 ... multiple eligible analyses of the data?			PN
	Risk of bias judgement			Low
Overall bias	Risk of bias judgement			Low
Unique ID	3	Study ID	Asaoka	Assessor
Ref or Label		Aim	assignment to intervention (the 'intention-to-treat' effect)
Experimental		Comparator		Source
Outcome		Results		Weight	1
Domain	Signalling question			Response	Comments
Bias arising from the randomization process	1.1 Was the allocation sequence random?			Y
	1.2 Was the allocation sequence concealed until participants were enrolled and assigned to interventions?			Y
	1.3 Did baseline differences between intervention groups suggest a problem with the randomization process?			N
	Risk of bias judgement			Low
Bias due to deviations from intended interventions	2.1.Were participants aware of their assigned intervention during the trial?			N
	2.2.Were carers and people delivering the interventions aware of participants' assigned intervention during the trial?			N
	2.3. If Y/PY/NI to 2.1 or 2.2: Were there deviations from the intended intervention that arose because of the experimental context?			NA
	2.4 If Y/PY to 2.3: Were these deviations likely to have affected the outcome?			NA
	2.5. If Y/PY/NI to 2.4: Were these deviations from intended intervention balanced between groups?			NA
	2.6 Was an appropriate analysis used to estimate the effect of assignment to intervention?			PY
	2.7 If N/PN/NI to 2.6: Was there potential for a substantial impact (on the result) of the failure to analyse participants in the group to which they were randomized?			NA
	Risk of bias judgement			Low
Bias due to missing outcome data	3.1 Were data for this outcome available for all, or nearly all, participants randomized?			PY
	3.2 If N/PN/NI to 3.1: Is there evidence that result was not biased by missing outcome data?			NA
	3.3 If N/PN to 3.2: Could missingness in the outcome depend on its true value?			NA
	3.4 If Y/PY/NI to 3.3: Is it likely that missingness in the outcome depended on its true value?			NA
	Risk of bias judgement			Low
Bias in measurement of the outcome	4.1 Was the method of measuring the outcome inappropriate?			N
	4.2 Could measurement or ascertainment of the outcome have differed between intervention groups?			PN
	4.3 Were outcome assessors aware of the intervention received by study participants?			Y
	4.4 If Y/PY/NI to 4.3: Could assessment of the outcome have been influenced by knowledge of intervention received?			PY
	4.5 If Y/PY/NI to 4.4: Is it likely that assessment of the outcome was influenced by knowledge of intervention received?			PN
	Risk of bias judgement			Some concerns
Bias in selection of the reported result	5.1 Were the data that produced this result analysed in accordance with a pre-specified analysis plan that was finalized before unblinded outcome data were available for analysis?			Y
	5.2 ... multiple eligible outcome measurements (e.g. scales, definitions, time points) within the outcome domain?			N
	5.3 ... multiple eligible analyses of the data?			PN
	Risk of bias judgement			Low
Overall bias	Risk of bias judgement			Some concerns
Unique ID	4	Study ID	Badrfam	Assessor
Ref or Label		Aim	assignment to intervention (the 'intention-to-treat' effect)
Experimental		Comparator		Source
Outcome		Results		Weight	1
Domain	Signalling question			Response	Comments
Bias arising from the randomization process	1.1 Was the allocation sequence random?			PY
	1.2 Was the allocation sequence concealed until participants were enrolled and assigned to interventions?			PY
	1.3 Did baseline differences between intervention groups suggest a problem with the randomization process?			PN
	Risk of bias judgement			Low
Bias due to deviations from intended interventions	2.1.Were participants aware of their assigned intervention during the trial?			Y
	2.2.Were carers and people delivering the interventions aware of participants' assigned intervention during the trial?			Y
	2.3. If Y/PY/NI to 2.1 or 2.2: Were there deviations from the intended intervention that arose because of the experimental context?			PN
	2.4 If Y/PY to 2.3: Were these deviations likely to have affected the outcome?			NA
	2.5. If Y/PY/NI to 2.4: Were these deviations from intended intervention balanced between groups?			NA
	2.6 Was an appropriate analysis used to estimate the effect of assignment to intervention?			PY
	2.7 If N/PN/NI to 2.6: Was there potential for a substantial impact (on the result) of the failure to analyse participants in the group to which they were randomized?			NA
	Risk of bias judgement			Low
Bias due to missing outcome data	3.1 Were data for this outcome available for all, or nearly all, participants randomized?			PN
	3.2 If N/PN/NI to 3.1: Is there evidence that result was not biased by missing outcome data?			PY
	3.3 If N/PN to 3.2: Could missingness in the outcome depend on its true value?			NA
	3.4 If Y/PY/NI to 3.3: Is it likely that missingness in the outcome depended on its true value?			NA
	Risk of bias judgement			Low
Bias in measurement of the outcome	4.1 Was the method of measuring the outcome inappropriate?			PN
	4.2 Could measurement or ascertainment of the outcome have differed between intervention groups?			PN
	4.3 Were outcome assessors aware of the intervention received by study participants?			PY
	4.4 If Y/PY/NI to 4.3: Could assessment of the outcome have been influenced by knowledge of intervention received?			PN
	4.5 If Y/PY/NI to 4.4: Is it likely that assessment of the outcome was influenced by knowledge of intervention received?			NA
	Risk of bias judgement			Low
Bias in selection of the reported result	5.1 Were the data that produced this result analysed in accordance with a pre-specified analysis plan that was finalized before unblinded outcome data were available for analysis?			Y
	5.2 ... multiple eligible outcome measurements (e.g. scales, definitions, time points) within the outcome domain?			PN
	5.3 ... multiple eligible analyses of the data?			PN
	Risk of bias judgement			Low
Overall bias	Risk of bias judgement			Some concerns
Unique ID	5	Study ID	Baião	Assessor
Ref or Label		Aim	assignment to intervention (the 'intention-to-treat' effect)
Experimental		Comparator		Source
Outcome		Results		Weight	1
Domain	Signalling question			Response	Comments
Bias arising from the randomization process	1.1 Was the allocation sequence random?			PY
	1.2 Was the allocation sequence concealed until participants were enrolled and assigned to interventions?			PY
	1.3 Did baseline differences between intervention groups suggest a problem with the randomization process?			N
	Risk of bias judgement			Low
Bias due to deviations from intended interventions	2.1.Were participants aware of their assigned intervention during the trial?			PY
	2.2.Were carers and people delivering the interventions aware of participants' assigned intervention during the trial?			PY
	2.3. If Y/PY/NI to 2.1 or 2.2: Were there deviations from the intended intervention that arose because of the experimental context?			PN
	2.4 If Y/PY to 2.3: Were these deviations likely to have affected the outcome?			NA
	2.5. If Y/PY/NI to 2.4: Were these deviations from intended intervention balanced between groups?			NA
	2.6 Was an appropriate analysis used to estimate the effect of assignment to intervention?			PY
	2.7 If N/PN/NI to 2.6: Was there potential for a substantial impact (on the result) of the failure to analyse participants in the group to which they were randomized?			NA
	Risk of bias judgement			Low
Bias due to missing outcome data	3.1 Were data for this outcome available for all, or nearly all, participants randomized?			Y
	3.2 If N/PN/NI to 3.1: Is there evidence that result was not biased by missing outcome data?			NA
	3.3 If N/PN to 3.2: Could missingness in the outcome depend on its true value?			NA
	3.4 If Y/PY/NI to 3.3: Is it likely that missingness in the outcome depended on its true value?			NA
	Risk of bias judgement			Low
Bias in measurement of the outcome	4.1 Was the method of measuring the outcome inappropriate?			N
	4.2 Could measurement or ascertainment of the outcome have differed between intervention groups?			N
	4.3 Were outcome assessors aware of the intervention received by study participants?			PY
	4.4 If Y/PY/NI to 4.3: Could assessment of the outcome have been influenced by knowledge of intervention received?			PN
	4.5 If Y/PY/NI to 4.4: Is it likely that assessment of the outcome was influenced by knowledge of intervention received?			NA
	Risk of bias judgement			Low
Bias in selection of the reported result	5.1 Were the data that produced this result analysed in accordance with a pre-specified analysis plan that was finalized before unblinded outcome data were available for analysis?			Y
	5.2 ... multiple eligible outcome measurements (e.g. scales, definitions, time points) within the outcome domain?			PN
	5.3 ... multiple eligible analyses of the data?			PN
	Risk of bias judgement			Low
Overall bias	Risk of bias judgement			Low
Unique ID	6	Study ID	Chahwan	Assessor
Ref or Label		Aim	assignment to intervention (the 'intention-to-treat' effect)
Experimental		Comparator		Source
Outcome		Results		Weight	1
Domain	Signalling question			Response	Comments
Bias arising from the randomization process	1.1 Was the allocation sequence random?			Y
	1.2 Was the allocation sequence concealed until participants were enrolled and assigned to interventions?			Y
	1.3 Did baseline differences between intervention groups suggest a problem with the randomization process?			N
	Risk of bias judgement			Low
Bias due to deviations from intended interventions	2.1.Were participants aware of their assigned intervention during the trial?			Y
	2.2.Were carers and people delivering the interventions aware of participants' assigned intervention during the trial?			Y
	2.3. If Y/PY/NI to 2.1 or 2.2: Were there deviations from the intended intervention that arose because of the experimental context?			PN
	2.4 If Y/PY to 2.3: Were these deviations likely to have affected the outcome?			NA
	2.5. If Y/PY/NI to 2.4: Were these deviations from intended intervention balanced between groups?			NA
	2.6 Was an appropriate analysis used to estimate the effect of assignment to intervention?			Y
	2.7 If N/PN/NI to 2.6: Was there potential for a substantial impact (on the result) of the failure to analyse participants in the group to which they were randomized?			NA
	Risk of bias judgement			Low
Bias due to missing outcome data	3.1 Were data for this outcome available for all, or nearly all, participants randomized?			Y
	3.2 If N/PN/NI to 3.1: Is there evidence that result was not biased by missing outcome data?			NA
	3.3 If N/PN to 3.2: Could missingness in the outcome depend on its true value?			NA
	3.4 If Y/PY/NI to 3.3: Is it likely that missingness in the outcome depended on its true value?			NA
	Risk of bias judgement			Low
Bias in measurement of the outcome	4.1 Was the method of measuring the outcome inappropriate?			N
	4.2 Could measurement or ascertainment of the outcome have differed between intervention groups?			N
	4.3 Were outcome assessors aware of the intervention received by study participants?			PN
	4.4 If Y/PY/NI to 4.3: Could assessment of the outcome have been influenced by knowledge of intervention received?			NA
	4.5 If Y/PY/NI to 4.4: Is it likely that assessment of the outcome was influenced by knowledge of intervention received?			NA
	Risk of bias judgement			Low
Bias in selection of the reported result	5.1 Were the data that produced this result analysed in accordance with a pre-specified analysis plan that was finalized before unblinded outcome data were available for analysis?			PY
	5.2 ... multiple eligible outcome measurements (e.g. scales, definitions, time points) within the outcome domain?			PN
	5.3 ... multiple eligible analyses of the data?			N
	Risk of bias judgement			Low
Overall bias	Risk of bias judgement			Low
Unique ID	7	Study ID	Eskandarzadeh	Assessor
Ref or Label		Aim	assignment to intervention (the 'intention-to-treat' effect)
Experimental		Comparator		Source
Outcome		Results		Weight	1
Domain	Signalling question			Response	Comments
Bias arising from the randomization process	1.1 Was the allocation sequence random?			Y
	1.2 Was the allocation sequence concealed until participants were enrolled and assigned to interventions?			Y
	1.3 Did baseline differences between intervention groups suggest a problem with the randomization process?			NI
	Risk of bias judgement			Low
Bias due to deviations from intended interventions	2.1.Were participants aware of their assigned intervention during the trial?			Y
	2.2.Were carers and people delivering the interventions aware of participants' assigned intervention during the trial?			PY
	2.3. If Y/PY/NI to 2.1 or 2.2: Were there deviations from the intended intervention that arose because of the experimental context?			PN
	2.4 If Y/PY to 2.3: Were these deviations likely to have affected the outcome?			NA
	2.5. If Y/PY/NI to 2.4: Were these deviations from intended intervention balanced between groups?			NA
	2.6 Was an appropriate analysis used to estimate the effect of assignment to intervention?			Y
	2.7 If N/PN/NI to 2.6: Was there potential for a substantial impact (on the result) of the failure to analyse participants in the group to which they were randomized?			NA
	Risk of bias judgement			Low
Bias due to missing outcome data	3.1 Were data for this outcome available for all, or nearly all, participants randomized?			PY
	3.2 If N/PN/NI to 3.1: Is there evidence that result was not biased by missing outcome data?			NA
	3.3 If N/PN to 3.2: Could missingness in the outcome depend on its true value?			NA
	3.4 If Y/PY/NI to 3.3: Is it likely that missingness in the outcome depended on its true value?			NA
	Risk of bias judgement			Low
Bias in measurement of the outcome	4.1 Was the method of measuring the outcome inappropriate?			PN
	4.2 Could measurement or ascertainment of the outcome have differed between intervention groups?			N
	4.3 Were outcome assessors aware of the intervention received by study participants?			NI
	4.4 If Y/PY/NI to 4.3: Could assessment of the outcome have been influenced by knowledge of intervention received?			N
	4.5 If Y/PY/NI to 4.4: Is it likely that assessment of the outcome was influenced by knowledge of intervention received?			NA
	Risk of bias judgement			Low
Bias in selection of the reported result	5.1 Were the data that produced this result analysed in accordance with a pre-specified analysis plan that was finalized before unblinded outcome data were available for analysis?			PY
	5.2 ... multiple eligible outcome measurements (e.g. scales, definitions, time points) within the outcome domain?			N
	5.3 ... multiple eligible analyses of the data?			N
	Risk of bias judgement			Low
Overall bias	Risk of bias judgement			Low
Unique ID	8	Study ID	Freijy	Assessor
Ref or Label		Aim	assignment to intervention (the 'intention-to-treat' effect)
Experimental		Comparator		Source
Outcome		Results		Weight	1
Domain	Signalling question			Response	Comments
Bias arising from the randomization process	1.1 Was the allocation sequence random?			Y
	1.2 Was the allocation sequence concealed until participants were enrolled and assigned to interventions?			PY
	1.3 Did baseline differences between intervention groups suggest a problem with the randomization process?			N
	Risk of bias judgement			Low
Bias due to deviations from intended interventions	2.1.Were participants aware of their assigned intervention during the trial?			Y
	2.2.Were carers and people delivering the interventions aware of participants' assigned intervention during the trial?			Y
	2.3. If Y/PY/NI to 2.1 or 2.2: Were there deviations from the intended intervention that arose because of the experimental context?			PN
	2.4 If Y/PY to 2.3: Were these deviations likely to have affected the outcome?			NA
	2.5. If Y/PY/NI to 2.4: Were these deviations from intended intervention balanced between groups?			NA
	2.6 Was an appropriate analysis used to estimate the effect of assignment to intervention?			PY
	2.7 If N/PN/NI to 2.6: Was there potential for a substantial impact (on the result) of the failure to analyse participants in the group to which they were randomized?			NA
	Risk of bias judgement			Low
Bias due to missing outcome data	3.1 Were data for this outcome available for all, or nearly all, participants randomized?			Y
	3.2 If N/PN/NI to 3.1: Is there evidence that result was not biased by missing outcome data?			NA
	3.3 If N/PN to 3.2: Could missingness in the outcome depend on its true value?			NA
	3.4 If Y/PY/NI to 3.3: Is it likely that missingness in the outcome depended on its true value?			NA
	Risk of bias judgement			Low
Bias in measurement of the outcome	4.1 Was the method of measuring the outcome inappropriate?			N
	4.2 Could measurement or ascertainment of the outcome have differed between intervention groups?			N
	4.3 Were outcome assessors aware of the intervention received by study participants?			Y
	4.4 If Y/PY/NI to 4.3: Could assessment of the outcome have been influenced by knowledge of intervention received?			N
	4.5 If Y/PY/NI to 4.4: Is it likely that assessment of the outcome was influenced by knowledge of intervention received?			NA
	Risk of bias judgement			Low
Bias in selection of the reported result	5.1 Were the data that produced this result analysed in accordance with a pre-specified analysis plan that was finalized before unblinded outcome data were available for analysis?			Y
	5.2 ... multiple eligible outcome measurements (e.g. scales, definitions, time points) within the outcome domain?			NI
	5.3 ... multiple eligible analyses of the data?			NI
	Risk of bias judgement			Some concerns
Overall bias	Risk of bias judgement			Some concerns
Unique ID	9	Study ID	Gawlik-Kotelnicka	Assessor
Ref or Label		Aim	assignment to intervention (the 'intention-to-treat' effect)
Experimental		Comparator		Source
Outcome		Results		Weight	1
Domain	Signalling question			Response	Comments
Bias arising from the randomization process	1.1 Was the allocation sequence random?			Y
	1.2 Was the allocation sequence concealed until participants were enrolled and assigned to interventions?			PY
	1.3 Did baseline differences between intervention groups suggest a problem with the randomization process?			PN
	Risk of bias judgement			Low
Bias due to deviations from intended interventions	2.1.Were participants aware of their assigned intervention during the trial?			Y
	2.2.Were carers and people delivering the interventions aware of participants' assigned intervention during the trial?			PY
	2.3. If Y/PY/NI to 2.1 or 2.2: Were there deviations from the intended intervention that arose because of the experimental context?			N
	2.4 If Y/PY to 2.3: Were these deviations likely to have affected the outcome?			NA
	2.5. If Y/PY/NI to 2.4: Were these deviations from intended intervention balanced between groups?			NA
	2.6 Was an appropriate analysis used to estimate the effect of assignment to intervention?			Y
	2.7 If N/PN/NI to 2.6: Was there potential for a substantial impact (on the result) of the failure to analyse participants in the group to which they were randomized?			NA
	Risk of bias judgement			Low
Bias due to missing outcome data	3.1 Were data for this outcome available for all, or nearly all, participants randomized?			Y
	3.2 If N/PN/NI to 3.1: Is there evidence that result was not biased by missing outcome data?			NA
	3.3 If N/PN to 3.2: Could missingness in the outcome depend on its true value?			NA
	3.4 If Y/PY/NI to 3.3: Is it likely that missingness in the outcome depended on its true value?			NA
	Risk of bias judgement			Low
Bias in measurement of the outcome	4.1 Was the method of measuring the outcome inappropriate?			N
	4.2 Could measurement or ascertainment of the outcome have differed between intervention groups?			N
	4.3 Were outcome assessors aware of the intervention received by study participants?			N
	4.4 If Y/PY/NI to 4.3: Could assessment of the outcome have been influenced by knowledge of intervention received?			NA
	4.5 If Y/PY/NI to 4.4: Is it likely that assessment of the outcome was influenced by knowledge of intervention received?			NA
	Risk of bias judgement			Low
Bias in selection of the reported result	5.1 Were the data that produced this result analysed in accordance with a pre-specified analysis plan that was finalized before unblinded outcome data were available for analysis?			PY
	5.2 ... multiple eligible outcome measurements (e.g. scales, definitions, time points) within the outcome domain?			PN
	5.3 ... multiple eligible analyses of the data?			N
	Risk of bias judgement			Low
Overall bias	Risk of bias judgement			Low
Unique ID	10	Study ID	Haghighat	Assessor
Ref or Label		Aim	assignment to intervention (the 'intention-to-treat' effect)
Experimental		Comparator		Source
Outcome		Results		Weight	1
Domain	Signalling question			Response	Comments
Bias arising from the randomization process	1.1 Was the allocation sequence random?			Y
	1.2 Was the allocation sequence concealed until participants were enrolled and assigned to interventions?			Y
	1.3 Did baseline differences between intervention groups suggest a problem with the randomization process?			N
	Risk of bias judgement			Low
Bias due to deviations from intended interventions	2.1.Were participants aware of their assigned intervention during the trial?			Y
	2.2.Were carers and people delivering the interventions aware of participants' assigned intervention during the trial?			PN
	2.3. If Y/PY/NI to 2.1 or 2.2: Were there deviations from the intended intervention that arose because of the experimental context?			PN
	2.4 If Y/PY to 2.3: Were these deviations likely to have affected the outcome?			NA
	2.5. If Y/PY/NI to 2.4: Were these deviations from intended intervention balanced between groups?			NA
	2.6 Was an appropriate analysis used to estimate the effect of assignment to intervention?			Y
	2.7 If N/PN/NI to 2.6: Was there potential for a substantial impact (on the result) of the failure to analyse participants in the group to which they were randomized?			NA
	Risk of bias judgement			Low
Bias due to missing outcome data	3.1 Were data for this outcome available for all, or nearly all, participants randomized?			PY
	3.2 If N/PN/NI to 3.1: Is there evidence that result was not biased by missing outcome data?			NA
	3.3 If N/PN to 3.2: Could missingness in the outcome depend on its true value?			NA
	3.4 If Y/PY/NI to 3.3: Is it likely that missingness in the outcome depended on its true value?			NA
	Risk of bias judgement			Low
Bias in measurement of the outcome	4.1 Was the method of measuring the outcome inappropriate?			N
	4.2 Could measurement or ascertainment of the outcome have differed between intervention groups?			NI
	4.3 Were outcome assessors aware of the intervention received by study participants?			PY
	4.4 If Y/PY/NI to 4.3: Could assessment of the outcome have been influenced by knowledge of intervention received?			N
	4.5 If Y/PY/NI to 4.4: Is it likely that assessment of the outcome was influenced by knowledge of intervention received?			NA
	Risk of bias judgement			Low
Bias in selection of the reported result	5.1 Were the data that produced this result analysed in accordance with a pre-specified analysis plan that was finalized before unblinded outcome data were available for analysis?			PY
	5.2 ... multiple eligible outcome measurements (e.g. scales, definitions, time points) within the outcome domain?			PN
	5.3 ... multiple eligible analyses of the data?			PN
	Risk of bias judgement			Low
Overall bias	Risk of bias judgement			Low
Unique ID	11	Study ID	Haghighat	Assessor
Ref or Label		Aim	assignment to intervention (the 'intention-to-treat' effect)
Experimental		Comparator		Source
Outcome		Results		Weight	1
Domain	Signalling question			Response	Comments
Bias arising from the randomization process	1.1 Was the allocation sequence random?			Y
	1.2 Was the allocation sequence concealed until participants were enrolled and assigned to interventions?			Y
	1.3 Did baseline differences between intervention groups suggest a problem with the randomization process?			N
	Risk of bias judgement			Low
Bias due to deviations from intended interventions	2.1.Were participants aware of their assigned intervention during the trial?			Y
	2.2.Were carers and people delivering the interventions aware of participants' assigned intervention during the trial?			PY
	2.3. If Y/PY/NI to 2.1 or 2.2: Were there deviations from the intended intervention that arose because of the experimental context?			PN
	2.4 If Y/PY to 2.3: Were these deviations likely to have affected the outcome?			NA
	2.5. If Y/PY/NI to 2.4: Were these deviations from intended intervention balanced between groups?			NA
	2.6 Was an appropriate analysis used to estimate the effect of assignment to intervention?			Y
	2.7 If N/PN/NI to 2.6: Was there potential for a substantial impact (on the result) of the failure to analyse participants in the group to which they were randomized?			NA
	Risk of bias judgement			Low
Bias due to missing outcome data	3.1 Were data for this outcome available for all, or nearly all, participants randomized?			Y
	3.2 If N/PN/NI to 3.1: Is there evidence that result was not biased by missing outcome data?			NA
	3.3 If N/PN to 3.2: Could missingness in the outcome depend on its true value?			NA
	3.4 If Y/PY/NI to 3.3: Is it likely that missingness in the outcome depended on its true value?			NA
	Risk of bias judgement			Low
Bias in measurement of the outcome	4.1 Was the method of measuring the outcome inappropriate?			PN
	4.2 Could measurement or ascertainment of the outcome have differed between intervention groups?			N
	4.3 Were outcome assessors aware of the intervention received by study participants?			PY
	4.4 If Y/PY/NI to 4.3: Could assessment of the outcome have been influenced by knowledge of intervention received?			PN
	4.5 If Y/PY/NI to 4.4: Is it likely that assessment of the outcome was influenced by knowledge of intervention received?			NA
	Risk of bias judgement			Low
Bias in selection of the reported result	5.1 Were the data that produced this result analysed in accordance with a pre-specified analysis plan that was finalized before unblinded outcome data were available for analysis?			PY
	5.2 ... multiple eligible outcome measurements (e.g. scales, definitions, time points) within the outcome domain?			PN
	5.3 ... multiple eligible analyses of the data?			PN
	Risk of bias judgement			Low
Overall bias	Risk of bias judgement			Low
Unique ID	12	Study ID	Ho	Assessor
Ref or Label		Aim	assignment to intervention (the 'intention-to-treat' effect)
Experimental		Comparator		Source
Outcome		Results		Weight	1
Domain	Signalling question			Response	Comments
Bias arising from the randomization process	1.1 Was the allocation sequence random?			Y
	1.2 Was the allocation sequence concealed until participants were enrolled and assigned to interventions?			PY
	1.3 Did baseline differences between intervention groups suggest a problem with the randomization process?			PN
	Risk of bias judgement			Low
Bias due to deviations from intended interventions	2.1.Were participants aware of their assigned intervention during the trial?			Y
	2.2.Were carers and people delivering the interventions aware of participants' assigned intervention during the trial?			PY
	2.3. If Y/PY/NI to 2.1 or 2.2: Were there deviations from the intended intervention that arose because of the experimental context?			PN
	2.4 If Y/PY to 2.3: Were these deviations likely to have affected the outcome?			NA
	2.5. If Y/PY/NI to 2.4: Were these deviations from intended intervention balanced between groups?			NA
	2.6 Was an appropriate analysis used to estimate the effect of assignment to intervention?			Y
	2.7 If N/PN/NI to 2.6: Was there potential for a substantial impact (on the result) of the failure to analyse participants in the group to which they were randomized?			NA
	Risk of bias judgement			Low
Bias due to missing outcome data	3.1 Were data for this outcome available for all, or nearly all, participants randomized?			Y
	3.2 If N/PN/NI to 3.1: Is there evidence that result was not biased by missing outcome data?			NA
	3.3 If N/PN to 3.2: Could missingness in the outcome depend on its true value?			NA
	3.4 If Y/PY/NI to 3.3: Is it likely that missingness in the outcome depended on its true value?			NA
	Risk of bias judgement			Low
Bias in measurement of the outcome	4.1 Was the method of measuring the outcome inappropriate?			PN
	4.2 Could measurement or ascertainment of the outcome have differed between intervention groups?			N
	4.3 Were outcome assessors aware of the intervention received by study participants?			Y
	4.4 If Y/PY/NI to 4.3: Could assessment of the outcome have been influenced by knowledge of intervention received?			PN
	4.5 If Y/PY/NI to 4.4: Is it likely that assessment of the outcome was influenced by knowledge of intervention received?			NA
	Risk of bias judgement			Low
Bias in selection of the reported result	5.1 Were the data that produced this result analysed in accordance with a pre-specified analysis plan that was finalized before unblinded outcome data were available for analysis?			PY
	5.2 ... multiple eligible outcome measurements (e.g. scales, definitions, time points) within the outcome domain?			PN
	5.3 ... multiple eligible analyses of the data?			NI
	Risk of bias judgement			Some concerns
Overall bias	Risk of bias judgement			Some concerns
Unique ID	13	Study ID	Hsu	Assessor
Ref or Label		Aim	assignment to intervention (the 'intention-to-treat' effect)
Experimental		Comparator		Source
Outcome		Results		Weight	1
Domain	Signalling question			Response	Comments
Bias arising from the randomization process	1.1 Was the allocation sequence random?			Y
	1.2 Was the allocation sequence concealed until participants were enrolled and assigned to interventions?			Y
	1.3 Did baseline differences between intervention groups suggest a problem with the randomization process?			N
	Risk of bias judgement			Low
Bias due to deviations from intended interventions	2.1.Were participants aware of their assigned intervention during the trial?			PY
	2.2.Were carers and people delivering the interventions aware of participants' assigned intervention during the trial?			Y
	2.3. If Y/PY/NI to 2.1 or 2.2: Were there deviations from the intended intervention that arose because of the experimental context?			PN
	2.4 If Y/PY to 2.3: Were these deviations likely to have affected the outcome?			NA
	2.5. If Y/PY/NI to 2.4: Were these deviations from intended intervention balanced between groups?			NA
	2.6 Was an appropriate analysis used to estimate the effect of assignment to intervention?			Y
	2.7 If N/PN/NI to 2.6: Was there potential for a substantial impact (on the result) of the failure to analyse participants in the group to which they were randomized?			NA
	Risk of bias judgement			Low
Bias due to missing outcome data	3.1 Were data for this outcome available for all, or nearly all, participants randomized?			Y
	3.2 If N/PN/NI to 3.1: Is there evidence that result was not biased by missing outcome data?			NA
	3.3 If N/PN to 3.2: Could missingness in the outcome depend on its true value?			NA
	3.4 If Y/PY/NI to 3.3: Is it likely that missingness in the outcome depended on its true value?			NA
	Risk of bias judgement			Low
Bias in measurement of the outcome	4.1 Was the method of measuring the outcome inappropriate?			PN
	4.2 Could measurement or ascertainment of the outcome have differed between intervention groups?			N
	4.3 Were outcome assessors aware of the intervention received by study participants?			PY
	4.4 If Y/PY/NI to 4.3: Could assessment of the outcome have been influenced by knowledge of intervention received?			PN
	4.5 If Y/PY/NI to 4.4: Is it likely that assessment of the outcome was influenced by knowledge of intervention received?			NA
	Risk of bias judgement			Low
Bias in selection of the reported result	5.1 Were the data that produced this result analysed in accordance with a pre-specified analysis plan that was finalized before unblinded outcome data were available for analysis?			PN
	5.2 ... multiple eligible outcome measurements (e.g. scales, definitions, time points) within the outcome domain?			PN
	5.3 ... multiple eligible analyses of the data?			PN
	Risk of bias judgement			Some concerns
Overall bias	Risk of bias judgement			Some concerns
Unique ID	14	Study ID	Hulkkonen	Assessor
Ref or Label		Aim	assignment to intervention (the 'intention-to-treat' effect)
Experimental		Comparator		Source
Outcome		Results		Weight	1
Domain	Signalling question			Response	Comments
Bias arising from the randomization process	1.1 Was the allocation sequence random?			Y
	1.2 Was the allocation sequence concealed until participants were enrolled and assigned to interventions?			PY
	1.3 Did baseline differences between intervention groups suggest a problem with the randomization process?			PN
	Risk of bias judgement			Low
Bias due to deviations from intended interventions	2.1.Were participants aware of their assigned intervention during the trial?			PY
	2.2.Were carers and people delivering the interventions aware of participants' assigned intervention during the trial?			PY
	2.3. If Y/PY/NI to 2.1 or 2.2: Were there deviations from the intended intervention that arose because of the experimental context?			PN
	2.4 If Y/PY to 2.3: Were these deviations likely to have affected the outcome?			NA
	2.5. If Y/PY/NI to 2.4: Were these deviations from intended intervention balanced between groups?			NA
	2.6 Was an appropriate analysis used to estimate the effect of assignment to intervention?			PY
	2.7 If N/PN/NI to 2.6: Was there potential for a substantial impact (on the result) of the failure to analyse participants in the group to which they were randomized?			NA
	Risk of bias judgement			Low
Bias due to missing outcome data	3.1 Were data for this outcome available for all, or nearly all, participants randomized?			Y
	3.2 If N/PN/NI to 3.1: Is there evidence that result was not biased by missing outcome data?			NA
	3.3 If N/PN to 3.2: Could missingness in the outcome depend on its true value?			NA
	3.4 If Y/PY/NI to 3.3: Is it likely that missingness in the outcome depended on its true value?			NA
	Risk of bias judgement			Low
Bias in measurement of the outcome	4.1 Was the method of measuring the outcome inappropriate?			PN
	4.2 Could measurement or ascertainment of the outcome have differed between intervention groups?			N
	4.3 Were outcome assessors aware of the intervention received by study participants?			PY
	4.4 If Y/PY/NI to 4.3: Could assessment of the outcome have been influenced by knowledge of intervention received?			N
	4.5 If Y/PY/NI to 4.4: Is it likely that assessment of the outcome was influenced by knowledge of intervention received?			NA
	Risk of bias judgement			Low
Bias in selection of the reported result	5.1 Were the data that produced this result analysed in accordance with a pre-specified analysis plan that was finalized before unblinded outcome data were available for analysis?			PY
	5.2 ... multiple eligible outcome measurements (e.g. scales, definitions, time points) within the outcome domain?			PN
	5.3 ... multiple eligible analyses of the data?			PN
	Risk of bias judgement			Low
Overall bias	Risk of bias judgement			Low
Unique ID	15	Study ID	Jamilian	Assessor
Ref or Label		Aim	assignment to intervention (the 'intention-to-treat' effect)
Experimental		Comparator		Source
Outcome		Results		Weight	1
Domain	Signalling question			Response	Comments
Bias arising from the randomization process	1.1 Was the allocation sequence random?			Y
	1.2 Was the allocation sequence concealed until participants were enrolled and assigned to interventions?			PY
	1.3 Did baseline differences between intervention groups suggest a problem with the randomization process?			N
	Risk of bias judgement			Low
Bias due to deviations from intended interventions	2.1.Were participants aware of their assigned intervention during the trial?			Y
	2.2.Were carers and people delivering the interventions aware of participants' assigned intervention during the trial?			PY
	2.3. If Y/PY/NI to 2.1 or 2.2: Were there deviations from the intended intervention that arose because of the experimental context?			PN
	2.4 If Y/PY to 2.3: Were these deviations likely to have affected the outcome?			NA
	2.5. If Y/PY/NI to 2.4: Were these deviations from intended intervention balanced between groups?			NA
	2.6 Was an appropriate analysis used to estimate the effect of assignment to intervention?			PY
	2.7 If N/PN/NI to 2.6: Was there potential for a substantial impact (on the result) of the failure to analyse participants in the group to which they were randomized?			NA
	Risk of bias judgement			Low
Bias due to missing outcome data	3.1 Were data for this outcome available for all, or nearly all, participants randomized?			PY
	3.2 If N/PN/NI to 3.1: Is there evidence that result was not biased by missing outcome data?			NA
	3.3 If N/PN to 3.2: Could missingness in the outcome depend on its true value?			NA
	3.4 If Y/PY/NI to 3.3: Is it likely that missingness in the outcome depended on its true value?			NA
	Risk of bias judgement			Low
Bias in measurement of the outcome	4.1 Was the method of measuring the outcome inappropriate?			PN
	4.2 Could measurement or ascertainment of the outcome have differed between intervention groups?			N
	4.3 Were outcome assessors aware of the intervention received by study participants?			PN
	4.4 If Y/PY/NI to 4.3: Could assessment of the outcome have been influenced by knowledge of intervention received?			NA
	4.5 If Y/PY/NI to 4.4: Is it likely that assessment of the outcome was influenced by knowledge of intervention received?			NA
	Risk of bias judgement			Low
Bias in selection of the reported result	5.1 Were the data that produced this result analysed in accordance with a pre-specified analysis plan that was finalized before unblinded outcome data were available for analysis?			PY
	5.2 ... multiple eligible outcome measurements (e.g. scales, definitions, time points) within the outcome domain?			PN
	5.3 ... multiple eligible analyses of the data?			PN
	Risk of bias judgement			Low
Overall bias	Risk of bias judgement			Low
Unique ID	16	Study ID	Kim	Assessor
Ref or Label		Aim	assignment to intervention (the 'intention-to-treat' effect)
Experimental		Comparator		Source
Outcome		Results		Weight	1
Domain	Signalling question			Response	Comments
Bias arising from the randomization process	1.1 Was the allocation sequence random?			Y
	1.2 Was the allocation sequence concealed until participants were enrolled and assigned to interventions?			PY
	1.3 Did baseline differences between intervention groups suggest a problem with the randomization process?			PN
	Risk of bias judgement			Low
Bias due to deviations from intended interventions	2.1.Were participants aware of their assigned intervention during the trial?			N
	2.2.Were carers and people delivering the interventions aware of participants' assigned intervention during the trial?			N
	2.3. If Y/PY/NI to 2.1 or 2.2: Were there deviations from the intended intervention that arose because of the experimental context?			NA
	2.4 If Y/PY to 2.3: Were these deviations likely to have affected the outcome?			NA
	2.5. If Y/PY/NI to 2.4: Were these deviations from intended intervention balanced between groups?			NA
	2.6 Was an appropriate analysis used to estimate the effect of assignment to intervention?			Y
	2.7 If N/PN/NI to 2.6: Was there potential for a substantial impact (on the result) of the failure to analyse participants in the group to which they were randomized?			NA
	Risk of bias judgement			Low
Bias due to missing outcome data	3.1 Were data for this outcome available for all, or nearly all, participants randomized?			PY
	3.2 If N/PN/NI to 3.1: Is there evidence that result was not biased by missing outcome data?			NA
	3.3 If N/PN to 3.2: Could missingness in the outcome depend on its true value?			NA
	3.4 If Y/PY/NI to 3.3: Is it likely that missingness in the outcome depended on its true value?			NA
	Risk of bias judgement			Low
Bias in measurement of the outcome	4.1 Was the method of measuring the outcome inappropriate?			PN
	4.2 Could measurement or ascertainment of the outcome have differed between intervention groups?			N
	4.3 Were outcome assessors aware of the intervention received by study participants?			N
	4.4 If Y/PY/NI to 4.3: Could assessment of the outcome have been influenced by knowledge of intervention received?			NA
	4.5 If Y/PY/NI to 4.4: Is it likely that assessment of the outcome was influenced by knowledge of intervention received?			NA
	Risk of bias judgement			Low
Bias in selection of the reported result	5.1 Were the data that produced this result analysed in accordance with a pre-specified analysis plan that was finalized before unblinded outcome data were available for analysis?			PY
	5.2 ... multiple eligible outcome measurements (e.g. scales, definitions, time points) within the outcome domain?			PN
	5.3 ... multiple eligible analyses of the data?			PN
	Risk of bias judgement			Low
Overall bias	Risk of bias judgement			Low

## Sheet: Print_format (PP)
Unique ID		Study ID		Assessor
Ref or Label		Aim	adhering to intervention (the 'per-protocol' effect)	The effect of adhering to intervention…
Experimental		Comparator		Source
Outcome		Results		Weight
Domain	Signalling question			Response	Comments
Bias arising from the randomization process	1.1 Was the allocation sequence random?
	1.2 Was the allocation sequence concealed until participants were enrolled and assigned to interventions?
	1.3 Did baseline differences between intervention groups suggest a problem with the randomization process?
	Risk of bias judgement
Bias due to deviations from intended interventions	2.1 Were participants aware of their assigned intervention during the trial?
	2.2 Were carers and people delivering the interventions aware of participants' assigned intervention during the trial?
	2.3. [If applicable:] If Y/PY/NI to 2.1 or 2.2: Were important non-protocol interventions balanced across intervention groups?
	2.4. [If applicable:] Were there failures in implementing the intervention that could have affected the outcome?
	2.5. [If applicable:] Was there non-adherence to the assigned intervention regimen that could have affected participants’ outcomes?
	2.6. If N/PN/NI to 2.3, or Y/PY/NI to 2.4 or 2.5: Was an appropriate analysis used to estimate the effect of adhering to the intervention?
	Risk of bias judgement
Bias due to missing outcome data	3.1 Were data for this outcome available for all, or nearly all, participants randomized?
	3.2 If N/PN/NI to 3.1: Is there evidence that result was not biased by missing outcome data?
	3.3 If N/PN to 3.2: Could missingness in the outcome depend on its true value?
	3.4 If Y/PY/NI to 3.3: Is it likely that missingness in the outcome depended on its true value?
	Risk of bias judgement
Bias in measurement of the outcome	4.1 Was the method of measuring the outcome inappropriate?
	4.2 Could measurement or ascertainment of the outcome have differed between intervention groups?
	4.3 Were outcome assessors aware of the intervention received by study participants?
	4.4 If Y/PY/NI to 4.3: Could assessment of the outcome have been influenced by knowledge of intervention received?
	4.5 If Y/PY/NI to 4.4: Is it likely that assessment of the outcome was influenced by knowledge of intervention received?
	Risk of bias judgement
Bias in selection of the reported result	5.1 Were the data that produced this result analysed in accordance with a pre-specified analysis plan that was finalized before unblinded outcome data were available for analysis?
	5.2 ... multiple eligible outcome measurements (e.g. scales, definitions, time points) within the outcome domain?
	5.3 ... multiple eligible analyses of the data?
	Risk of bias judgement
Overall bias	Risk of bias judgement

## Sheet: Print_format (ITT)
Unique ID		Study ID		Assessor
Ref or Label		Aim	assignment to intervention (the 'intention-to-treat' effect)
Experimental		Comparator		Source
Outcome		Results		Weight
Domain	Signalling question			Response	Comments
Bias arising from the randomization process	1.1 Was the allocation sequence random?
	1.2 Was the allocation sequence concealed until participants were enrolled and assigned to interventions?
	1.3 Did baseline differences between intervention groups suggest a problem with the randomization process?
	Risk of bias judgement
Bias due to deviations from intended interventions	2.1.Were participants aware of their assigned intervention during the trial?
	2.2.Were carers and people delivering the interventions aware of participants' assigned intervention during the trial?
	2.3. If Y/PY/NI to 2.1 or 2.2: Were there deviations from the intended intervention that arose because of the experimental context?
	2.4 If Y/PY to 2.3: Were these deviations likely to have affected the outcome?
	2.5. If Y/PY/NI to 2.4: Were these deviations from intended intervention balanced between groups?
	2.6 Was an appropriate analysis used to estimate the effect of assignment to intervention?
	2.7 If N/PN/NI to 2.6: Was there potential for a substantial impact (on the result) of the failure to analyse participants in the group to which they were randomized?
	Risk of bias judgement
Bias due to missing outcome data	3.1 Were data for this outcome available for all, or nearly all, participants randomized?
	3.2 If N/PN/NI to 3.1: Is there evidence that result was not biased by missing outcome data?
	3.3 If N/PN to 3.2: Could missingness in the outcome depend on its true value?
	3.4 If Y/PY/NI to 3.3: Is it likely that missingness in the outcome depended on its true value?
	Risk of bias judgement
Bias in measurement of the outcome	4.1 Was the method of measuring the outcome inappropriate?
	4.2 Could measurement or ascertainment of the outcome have differed between intervention groups?
	4.3 Were outcome assessors aware of the intervention received by study participants?
	4.4 If Y/PY/NI to 4.3: Could assessment of the outcome have been influenced by knowledge of intervention received?
	4.5 If Y/PY/NI to 4.4: Is it likely that assessment of the outcome was influenced by knowledge of intervention received?
	Risk of bias judgement
Bias in selection of the reported result	5.1 Were the data that produced this result analysed in accordance with a pre-specified analysis plan that was finalized before unblinded outcome data were available for analysis?
	5.2 ... multiple eligible outcome measurements (e.g. scales, definitions, time points) within the outcome domain?
	5.3 ... multiple eligible analyses of the data?
	Risk of bias judgement
Overall bias	Risk of bias judgement

## Sheet: Function Tab
	Journal article(s)	NA	Yes		1.1 Was the allocation sequence random?		2.1 Were participants aware of their assigned intervention during the trial?	2.1 Were participants aware of their assigned intervention during the trial?		3.1 Were data for this outcome available for all, or nearly all, participants randomized?	Individually Randomized, Parallel Group Trials	4.1 Was the method of measuring the outcome inappropriate?	assignment to intervention (the 'intention-to-treat' effect)	5.1 Were the data that produced this result analysed in accordance with a pre-specified analysis plan that was finalized before unblinded outcome data were available for analysis?				occurance of non-protocol interventions
NA	Trial protocol	Favours experimental	No (Please include reasons in the note)	Y	1.2 Was the allocation sequence concealed until participants were enrolled and assigned to interventions?	Low	2.2 Were carers and people delivering the interventions aware of participants' assigned intervention during the trial?	2.2 Were carers and people delivering the interventions aware of participants' assigned intervention during the trial?		3.2 If N/PN/NI to 3.1: Is there evidence that the result was not biased by missing outcome data?		4.2 Could measurement or ascertainment of the outcome have differed between intervention groups?	adhering to intervention (the 'per-protocol' effect)	5.2 ... multiple eligible outcome measurements (e.g. scales, definitions, time points) within the outcome domain?				failures in implementing the intervention that could have affected the outcome
Y	Statistical analysis plan (SAP)	Favours comparator		PY	1.3 Did baseline differences between intervention groups suggest a problem with the randomization process?	High	2.3 [If applicable:] If Y/PY/NI to 2.1 or 2.2: Were important nonprotocol interventions balanced across intervention groups?	2.3 If Y/PY/NI to 2.1 or 2.2: Were there deviations from the intended intervention that arose because of the trial context?		3.3 If N/PN to 3.2: Could missingness in the outcome depend on its true value?		4.3 If N/PN/NI to 4.1 and 4.2: Were outcome assessors aware of the intervention received by study participants?		5.3 ... multiple eligible analyses of the data?				non-adherence to their assigned intervention by trial participants
PY	Non-commercial trial registry record (e.g. ClinicalTrials.gov record)	Towards null		PN		Some concerns	2.4 [If applicable:] Were there failures in implementing the intervention that could have affected the outcome?	2.4 If Y/PY to 2.3: Were these deviations likely to have affected the outcome?		3.4 If Y/PY/NI to 3.3: Is it likely that missingness in the outcome depended on its true value?		4.4 If Y/PY/NI to 4.3: Could assessment of the outcome have been influenced by knowledge of intervention received?
PN	Company-owned trial registry record (e.g. GSK Clinical Study Register record)	Away from null		N			2.5 [If applicable:] Was there non-adherence to the assigned intervention regimen that could have affected participants’ outcomes?	2.5. If Y/PY/NI to 2.4: Were these deviations from intended intervention balanced between groups?				4.5 If Y/PY/NI to 4.4: Is it likely that assessment of the outcome was influenced by knowledge of intervention received?
N	“Grey literature” (e.g. unpublished thesis)	Unpredictable		NI			2.6 If N/PN/NI to 2.3, or Y/PY/NI to 2.4 or 2.5: Was an appropriate analysis used to estimate the effect of adhering to the intervention?	2.6 Was an appropriate analysis used to estimate the effect of assignment to intervention?
NI	Conference abstract(s) about the trial							2.7 If N/PN/NI to 2.6: Was there potential for a substantial impact (on the result) of the failure to analyse participants in the group to which they were randomized?
	Regulatory document (e.g. Clinical Study Report, Drug Approval Package)
	Research ethics application
	Grant database summary (e.g. NIH RePORTER, Research Councils UK Gateway to Research)
	Personal communication with trialist
	Personal communication with the sponsor
